# Supplementary material for: A patterned human primitive heart organoid model generated by pluripotent stem cell self-organization
Source: Nat Commun. 2023 Dec 12;14:8245. doi: 10.1038/s41467-023-43999-1 (PMC10716495; doi:10.1038/s41467-023-43999-1)
Supplement: Supplementary file 4 — Supplementary Data 1 [file 41467_2023_43999_MOESM4_ESM.xlsx]

## Sheet: Sheet1
Primer Name	Source	Sequence
MYH6 Forward	IDT	CACCAACAATCCCTACGACTAC
MYH6 Reverse	IDT	AGCACGTCAAAGGCACTATC
MYH7 Forward	IDT	CTCGCCAGAATGGAGTACAAA
MYH7 Reverse	IDT	CTTCATCCAGGGCCAATTCT
MYL2 Forward	IDT	CCCATTTATCCACCTCCATCTT
MYL2 Reverse	IDT	ATGGCCTCTGGATGGATTTC
MYL7 Forward	IDT	CGTGGTTCTTCCAACGTCTT
MYL7 Reverse	IDT	CCATCACGATTCTGGTCGATAC
PPARGC1A Forward	IDT	TGAACTGAGGGACAGTGATTTC
PPARGC1A Reverse	IDT	CCCAAGGGTAGCTCAGTTTATC
CPT1B Forward	IDT	CCTGTAGCAGATGATGGCTATG
CPT1B Reverse	IDT	CTTGCTGGAGATGTGGAAGAA
KCNJ2 Forward	IDT	GTACTGGTCAAGATGGGTCAAG
KCNJ2 Reverse	IDT	GGTCACATGGAGACATGGTTAG
SCN5A Forward	IDT	GAGGACAGAGAGATGAACAACC
SCN5A Reverse	IDT	CAGGAGACCACAGCAGAAAT
ATP2A2 Forward	IDT	TGGAGTAACCGCTTCCTAAAC
ATP2A2 Reverse	IDT	CATGCACAGGGTTGGTAGAT
ALDH1A2 Forward	IDT	GTTGTGCCTCTTCCTCTCTAAC
ALDH1A2 Reverse	IDT	CCATCCTTCTCCACACTGAAC
WT1 Forward	IDT	GCATCTGAGACCAGTGAGAAA
WT1 Reverse	IDT	TCCTGCTGTGCATCTGTAAG
HPRT1 Forward	IDT	CGAGATGTGATGAAGGAGATGG
HPRT1 Reverse	IDT	TTGATGTAATCCAGCAGGTCAG
