# Supplementary material for: A patterned human primitive heart organoid model generated by pluripotent stem cell self-organization
Source: Nat Commun. 2023 Dec 12;14:8245. doi: 10.1038/s41467-023-43999-1 (PMC10716495; doi:10.1038/s41467-023-43999-1)
Supplement: Supplementary file 26 — Source data [file 41467_2023_43999_MOESM26_ESM.xlsx]

## Sheet: Figure 1c
Figure 1c	Quantification of organoid long diameter and short diameter at day 30 of culture for each maturation strategy
	Long diameter (um)
Short diameter (um)	Control	MM	EMM1	EMM2/1
627		1170
643				1545
667		1246
682	1332
685	1138
698				1051
699			1148
715		1380
738	1096
743		1096
753				1376
757		1254
767			1263
774			1199
777			1006
785				1511
788			1259
797		1073
801	995
808			1095
815	1082
831	1149
834		1054
839				1179
849			1331
855		1028
863				1164
864		1301
895				1038
942			1264
949				1110
1010	1168
1076			1091

## Sheet: Figure 1d
Figure 1d	Quantification of organoid area at day 30 of organoid culture for each maturation strategy
	Control	MM	EMM1	EMM2/1
org1	0.67846	0.760898	0.797086	0.925388
org2	0.78345	0.846283	0.807138	0.810265
org3	0.6587	0.770867	0.798647	0.722625
org4	0.79388	0.874814	0.737364	0.612688
org5	0.75082	0.638617	0.791356	0.661165
org6	0.71987	0.686442	0.718985	0.682554
org7	0.82374	0.633656	0.624523	0.802779
org8	0.71542	0.626443	0.802132	0.85694
org9	0.68594	0.69487	0.584137	0.94758
org10	0.73958	0.67483	0.85948	0.85738
org11	0.85763	0.75849	0.81843	0.86748
org12	0.92748	0.86949	0.75848	0.795748
org13	0.65395	0.90284	0.69473	0.74345
org14	0.75849	0.74839	0.64839	0.674938
org15	0.579473	0.68493	0.619583	0.64839
org16	0.61829	0.856483	0.582946	0.619375
org17	0.90764	0.57694	0.747389	0.593748
org18		0.75849		0.73547
org19		0.658493		0.64859
org20		0.79574

## Sheet: Figure 1e
Figure 1e	Quantification of percentage of organoids visibly beating under brightfield microscopy in each condition from 5 different organoid batches
	Percentage of beating organoids (%)
	Control	MM	EMM1	EMM2/1
Batch 1	100	100	100	96
Batch 2	100	100	100	100
Batch 3	96	100	100	100
Batch 4	100	96	100	100
Batch 5	100	100	96	100

## Sheet: Figure 1g
Figure 1g	Quantification of sarcomere length within TEM images
Sarcomere Length (um)
D15	Control	MM	EMM1	EMM2/1
1.3	1.28	0.739	1.256	1.292
1.33	1.32	1.555	1.298	1.298
1.17	1.32	0.981	1.263	1.323
1.31	1.3	1.198	1.777	1.367
1.24	1.14	1.083	1.253	1.325
1.04	1.18	1.386	1.237	1.607
1.11	1.18	0.995	1.613	1.557
1.08	1.3	0.848	1.732	1.192
1.01	1.31	0.555	1.656	1.432
1.1	1.22	0.68	1.711	1.356
1.09	1.34	0.74	1.505	1.243
1.26	1.54	0.915	1.48	1.364
1.21	1.36	1.032	2.314	1.369
1.36	1.39	1.124	2.274	1.296
1.17	0.95	1.105	2.014	1.355
1.21		1.109	2.04	1.316
1.41		0.805	1.869	1.351
1.41		1.421	2.147	1.255
		1.379	2.075	1.545
		1.51	2.108	1.454
		1.457	1.988	1.597
		1.418	1.604	1.241
		0.984	1.784	1.523
		1.272	1.942	1.427
		1.23	1.39	1.311
		1.199	1.633	1.637
		1.191	1.52	1.195
		1.194	1.072	1.344
		1.263	0.951	1.36
		1.224	1.072	1.969
		0.925	0.951	2.021
		0.781	0.931	1.443
		1.253	1.503	1.413
		1.118	1.426	1.22
		1.406	1.504	1.524
		1.516	1.438
		1.513	1.256
		1.627	1.466
		1.128	1.458
		0.507	1.71
		0.769	1.486
		0.872	1.554
		1	1.368
		1.035	1.492
		1.188	1.493
		0.816	1.367
		1.15	1.478
		1.301	1.433
		1.377	1.655
		1.412	1.438
		1.405	1.502
		1.325	1.627
		1.181	1.646
		1.433	1.586
		1.827	1.611
		1.614	2.151
		1.53	1.79
		1.585
		1.72
		1.534
		0.723
		1.304
		1.209
		1.607
		1.045
		1.042
		1.108
		1.533
		1.556

## Sheet: Figure 1h
Figure 1h	mRNA expression of key sarcomeric genes involved in cardiomyocyte maturation between days 20 and 30 of culture for each condition (log2 fold change normalized to Day 20)
	Days	Control											MM											EMM1											EMM2
MYL2	20	1.46156	0.945332	0.657687	1.10047	1.05939	0.953728	1.15968	0.857684				1.46156	0.945332	0.657687	1.10047	1.05939	0.953728	1.15968	0.857684				1.46156	0.945332	0.657687	1.10047	1.05939	0.953728	1.15968	0.857684				1.46156	0.945332	0.657687	1.10047	1.05939	0.953728	1.15968	0.857684
	21	0.346678	0.257811	0.157509	1.29997	1.52413	0.906157	0.831227	1.47639				2.73355	0.468261	1.69277	1.28453	1.27158	1.52951	1.61672					3.215	2.0047	0.231709	2.26593	1.61467	2.31154						0.613181	0.496335	2.87664	1.51221	0.99157	1.76754
	23	1.22297	0.62131	0.169034	0.057487	1.13721	0.508768	1.85647					0.698526	0.656736	0.319832	6.94161	3.49614	1.81533	1.95539					1.70691	0.695627	4.89325	5.6341	4.38368							0.746071	1.75246	0.68605	2.08754	1.6343	1.04093
	25	0.810781	0.417655	0.451058	0.257632	2.27646	1.73055	0.572369	0.446621				0.72718	0.125207	1.24434	0.881104	3.81	1.54132	1.01401					0.894644	2.39062	2.85084	3.91601	8.87198	14.8916	7.42984					0.861179	4.49208	1.75004	1.18213	7.46038	4.64233	5.78001
	30	0.24543	0.4291	0.103048	0.18991	2.34142	3.53665	3.36915	0.549	0.161	0.237018	0.27779	0.369433	3.5761	4.35715	2.07539	0.769353	0.667984	0.844626	3.80968	2.24399	4.54749		1.53729	35.3683	17.623	9.67583	4.03449	4.97048	13.1445	5.44248	4.94452	4.0318		3.79312	4.32106	3.89976	8.81759	5.7493	56.5865	85.5633	68.85	9.22589	2.92084	3.80893	9.82676	21.5161	26.1458
	Days	Control											MM											EMM1											EMM2
MYH7	20	1.13373	1.25794	0.551927	1.27043	1.59404	0.419573	1.23068	0.776749				1.13373	1.25794	0.551927	1.27043	1.59404	0.419573	1.23068	0.776749				1.13373	1.25794	0.551927	1.27043	1.59404	0.419573	1.23068	0.776749				1.13373	1.25794	0.551927	1.27043	1.59404	0.419573	1.23068	0.776749
	21	0.802708	0.65744	0.185064	0.469931	1.12393	0.729036	1.05899	1.23386				1.03098	0.591287	2.04901	0.423935	0.808866	1.52492	0.593443					0.449338	0.703163	0.597467	1.06875	0.576847	0.867439	1.10575					0.790551	0.18199	0.675923	0.586958	0.749386	0.396749	0.967494	0.485949
	23	1.71111	1.16791	0.328264	0.42218	0.869759	0.419014	1.23663					0.606647	0.998566	0.498246	0.803393	0.887373	0.345679	0.716829					0.372143	1.55502	1.0676	0.758494	1.10675	0.668695						0.109191	0.104092	0.262235	0.258796	0.586948	0.397493	0.296749	0.486058
	25	1.66316	1.33601	0.814468	0.738633	1.3788	0.909167	1.53383	1.93318				0.804927	0.148953	1.11105	0.950613	0.238	0.761797	0.622515					0.200953	0.230994	0.224056	0.09531	0.24319	0.15126						0.123359	0.277571	0.340076	0.096584	0.186749	0.337695	0.486785	0.296749
	30	1.5615	1.27185	0.571542	0.518326	1.85952	1.80116	2.00824	0.786	0.378	0.735695	1.18688	0.625868	1.31306	0.957225	0.594163	0.404374	0.635632	0.238199	0.38775	0.43172			0.028894	0.53549	0.314892	0.581129	0.096584	0.238478	0.785635					0.790003	1.01532	0.858524	0.134151	0.320174	0.225458	1.10675	0.296749	0.86947	0.587393	0.395739
	Days	Control											MM											EMM1											EMM2
MYL7	20	1.19931	0.663591	1.06491	1.17993	0.728675	1.28595	0.902847	1.10585				1.19931	0.663591	1.06491	1.17993	0.728675	1.28595	0.902847	1.10585				1.19931	0.663591	1.06491	1.17993	0.728675	1.28595	0.902847	1.10585				1.19931	0.663591	1.06491	1.17993	0.728675	1.28595	0.902847	1.10585
	21	0.673689	0.976792	0.394154	1.60019	1.17912	1.27907	1.75737	2.60315				1.35654	1.01124	1.3539	2.04832	1.49392	2.59955	2.1806					1.57825	0.828816	3.15e-05	1.22846	1.32583	1.4307						1.17375	1.51585	0.503398	0.738395	0.95735	1.10576	0.395749
	23	0.874253	0.554832	1.28e-05	6.47e-06	1.20524	1.36105	2.47157					1.18437	1.2519	1.40262	2.01778	1.70809	2.18077	1.02219					0.617762	0.000143	7.52e-05	1.65163	1.78961	1.84563						0.549855	0.577592	1.07633	0.738295	0.857482	0.486947	0.748396	1.57695
	25	0.600037	0.460771	0.513033	0.360014	1.06268	0.941011	2.81102	2.75158				0.855668	0.806711	1.52322	1.02252	1.405	2.3491	2.51274					0.597133	0.632932	0.784107	0.926025	0.72744	1.91742	2.45647					0.616479	0.769569	0.652986	0.701796	1.04868	0.937538	0.395749
	30	0.659353	0.864012	0.638661	0.551382	0.760027	0.63557	0.80783	0.862	0.782	1.38057	2.44911	0.806152	0.845059	0.960677	0.779231	1.01428	1.0307	1.40498	2.86445	1.61316			0.053516	0.726041	0.625085	1.38235	0.597961	0.849758	2.56529	1.33649	1.47945	1.16559		1.32145	0.898209	1.4311	1.15039	0.754777	1.61902	0.82252
	Days	Control											MM											EMM1											EMM2
MYH6	20	1.34513	1.00938	0.755368	0.975042								1.34513	1.00938	0.755368	0.975042								1.34513	1.00938	0.755368	0.975042								1.34513	1.00938	0.755368	0.975042
	21	1.47796	1.37995	0.562259	0.902827	0.771966	0.856823	1.17515	1.57678				1.9618	2.42943	1.9529	1.28933	1.4416	1.14312	1.79002					1.44036	1.01862	0.549282	0.63015	1.40552	0.90259						1.15238	1.2965	1.3311	0.70996	0.81182	1.2816
	23	2.39598	1.51426	0.209006	0.167313	1.09523	0.770736	1.02807					2.63101	1.85526	1.03858	1.32283	1.68684	1.00599	1.73341					1.67553	1.80577	0.68833	0.8574	1.41732							1.2965	0.591159	1.15799	0.74185	0.64091	0.82319
	25	1.83098	1.69539	1.52374	1.39148	0.961227	0.458825	1.53568	1.41804				2.92943	3.26395	3.81218	3.39784		0.611	2.2679	2.30374				1.33943	1.34408	1.70837	0.034211	0.28566	1.15118	0.96895					1.21219	1.47695	1.31551	1.07595	0.87268	0.85783	0.5774
	30	1.8133	1.73943	1.76739	1.16281	1.41384	1.09552	1.10238	0.535	0.568	1.34069	1.80123	3.0772	2.4227	2.41935	1.79206	2.00873	3.15787	3.84491	0.610923	1.81879	1.80123		0.215031	2.53084	2.26831	4.69986	1.96648	2.93552	9.3802	0.25728	0.27326	0.15004		3.78585	2.96415	4.75557	3.9248	1.57748	3.81218	2.14893	0.88984	1.12779	0.80789

## Sheet: Figure 4b
Figure 4b	Quantification of mitochondrial area surrounding each individual nucleus
Control	MM	EMM1	EMM2/1
0.755287	1.35952	2.31621	1.61128
0.251762	1.15811	2.36657	2.66868
0.302115	2.41692	1.76234	0.906344
0.453172	2.46727	2.41692	1.35952
0.302115	2.51762	1.35952	1.30916
0.956697	1.35952	1.91339	1.15811
0.302115	3.22256	1.66163	2.16516
0.503525	0.805639	3.1722	1.81269
1.91339	1.61128	3.52467	1.46022
0.503525	1.46022	2.16516	1.30916
0.503525	2.06445	2.51762	1.0574
0.302115	1.66163	3.22256	1.56093
0.352467	1.46022	1.81269	1.40987
0.453172	1.40987	3.0715	4.0282
0.60423	2.66868	1.51057	2.41692
1.00705	1.30916	2.16516	3.22256
0.60423	1.20846	2.21551	2.21551
0.755287	3.52467	1.56093	2.0141
0.755287	1.96375	1.46022	2.71903
1.00705	0.805639	0.956697	1.51057
0.40282	1.25881	1.35952	3.52467
0.654582	1.46022	2.92044	2.06445
0.805639	0.906344	2.31621	1.96375
0.755287	1.30916	1.96375	2.36657
0.60423	1.0574	1.96375	1.91339
0.906344	1.00705	3.1722	2.21551
0.654582	0.956697	3.27291	4.58207
0.855992	2.1148	3.0715	2.92044
1.76234	1.0574	2.46727	8.45921
0.956697	3.12185	2.9708	4.58207
0.654582	2.66868	1.76234	4.33031
0.755287	1.76234	3.72608	3.37362
0.906344	2.81974	4.1289	4.78348
1.10775	2.36657	2.9708	2.36657
0.755287	1.56093	1.91339	4.27996
1.0574	2.26586	4.22961	3.17221
1.10775	2.61833	1.20846	3.87714
0.654582	1.86304	2.0141	5.63948
1.61128	1.96375	2.26586	2.76939
1.96375	1.25881	2.41692	8.76133
1.0574	1.0574	2.51762	3.42397
0.755287	1.76234	1.96375	1.46022
1.40987	0.654582	1.96375	3.72608
0.654582	1.10775	3.52467	2.9708
4.33031	0.453172	2.61833	3.82679
2.61833	0.805639	1.61128	2.31621
2.26586	1.91339	3.82679	3.67573
1.91339	1.46022	2.76939	4.0282
0.60423	1.35952	4.78348	2.87009
2.87009	4.58207	2.92044	2.71903
	1.61128	2.66868	4.07855
	1.00705	2.92044	4.53172
	2.9708	4.1289	3.17221
	1.66163	4.27996	4.48137
	1.51057	4.58207	2.46727
	1.46022	3.62538	2.92044
	1.81269	4.78348	4.88419
	1.20846	1.81269	6.0423
	1.56093	3.52467	2.31621
		2.16516	4.53172
		2.66868	4.07855
		2.0141	3.02115
		0.906344	2.46727
		3.42397	3.12185
		2.06445	2.61833
		1.96375	3.37362
		2.81974	3.0715
		0.654582	2.41692
		1.40987	2.16516
		3.12185	4.0282
		4.0282
		3.92749
		2.0141
		2.26586
		3.27291

## Sheet: Figure 4d
Figure 4d	Quantification of mitochondrial area from TEM images.
Mitochondrial size (um^2)
D15	Control	MM	EMM1	EMM2/1
0.034	0.362	0.609	0.668	0.096
0.037	0.311	0.583	0.497	0.122
0.089	0.308	0.519	0.317	0.17
0.047	0.306	0.516	0.119	0.211
0.075	0.3	0.508	0.214	0.113
0.132	0.277	0.49	0.318	0.216
0.063	0.268	0.487	0.523	0.116
0.038	0.268	0.48	0.619	0.122
0.083	0.262	0.469	0.287	0.156
0.058	0.256	0.452	0.27	0.139
0.061	0.238	0.404	0.118	0.27
0.053	0.22	0.397	0.116	0.277
0.024	0.213	0.391	0.101	0.241
0.081	0.212	0.382	0.638	0.231
0.045	0.202	0.378	0.382	0.086
0.067	0.183	0.353	0.306	0.079
0.173	0.183	0.352	0.274	0.095
0.068	0.181	0.331	0.408	0.207
0.023	0.178	0.33	0.178	0.085
0.026	0.168	0.328	0.135	0.189
0.011	0.168	0.322	0.601	0.201
0.045	0.168	0.308	0.553	0.168
0.059	0.161	0.305	0.397	0.199
0.037	0.161	0.302	0.17	0.201
0.014	0.159	0.301	0.428	0.115
0.056	0.152	0.298	0.146	0.203
0.046	0.146	0.295	0.197	0.415
0.035	0.142	0.293	0.148	0.265
0.087	0.14	0.292	0.392	0.322
0.091	0.14	0.283	0.562	0.436
0.151	0.139	0.282	0.238	0.49
0.258	0.132	0.277	0.143	0.321
0.073	0.13	0.277	0.275	0.272
0.058	0.129	0.276	0.163	0.117
0.029	0.127	0.274	0.161	0.207
0.076	0.126	0.274	0.287	0.199
0.025	0.124	0.263	0.524	0.418
0.05	0.122	0.261	0.129	0.252
0.069	0.119	0.251	0.765	0.154
0.029	0.111	0.249	0.215	0.275
	0.107	0.246	0.629	0.864
	0.102	0.241	0.223	0.464
	0.102	0.241	0.129	0.272
	0.101	0.239	0.344	0.115
	0.097	0.237	1.37	0.223
	0.096	0.234	0.325	0.161
	0.095	0.229	0.144	0.47
	0.095	0.227	0.192	0.383
	0.091	0.225	0.171	0.391
	0.09	0.22	0.405	0.469
	0.082	0.217	0.207	0.294
	0.081	0.214	0.31	0.363
	0.077	0.213	0.366	0.409
	0.077	0.213	0.277	0.39
	0.073	0.202	0.94	0.901
	0.072	0.201	0.467	0.182
	0.069	0.199	0.282	0.248
	0.068	0.199	0.39	0.107
	0.067	0.198	0.204	0.153
	0.066	0.198	0.378	0.144
	0.065	0.198	0.186	1.158
	0.064	0.195	0.303	0.199
	0.064	0.195	0.906	0.315
	0.06	0.194	0.05	0.728
	0.056	0.191	0.041	0.668
	0.055	0.189	0.043	0.417
	0.055	0.185	0.038	0.236
	0.053	0.18	0.0613	0.137
	0.052	0.179	0.0741	0.797
	0.052	0.179	0.0788	1.03
	0.049	0.178	0.0764	0.176
	0.048	0.178	0.595	0.237
	0.048	0.177	0.243	0.65
	0.047	0.176	0.537	0.428
	0.047	0.174	0.098	0.118
	0.046	0.173	0.0846	0.196
	0.046	0.168	1.148	0.188
	0.046	0.163	0.794	0.381
	0.045	0.161	0.928	0.323
	0.045	0.161	0.478	0.664
	0.044	0.158	0.591	0.454
	0.043	0.157	0.352
	0.042	0.156	0.71
	0.038	0.153	0.709
	0.037	0.152	0.642
	0.036	0.151	0.374
	0.036	0.15	0.566
	0.036	0.149	0.491
	0.032	0.148	0.167
	0.032	0.146	0.788
	0.028	0.146	0.161
		0.145	0.225
		0.144	0.16
		0.14	0.139
		0.137	0.189
		0.135	0.276
		0.134	0.225
		0.134	0.547
		0.134	0.59
		0.132	0.352
		0.132	0.387
		0.132	0.575
		0.13	0.303
		0.127	0.284
		0.126	0.585
		0.126	0.244
		0.123	0.237
		0.121	0.713
		0.121	0.324
		0.12	0.486
		0.118	0.319
		0.118	0.362
		0.116	0.235
		0.116	0.558
		0.113	0.394
		0.112	0.213
		0.112	0.264
		0.111
		0.11
		0.107
		0.106
		0.106
		0.104
		0.103
		0.103
		0.103
		0.103
		0.101
		0.096
		0.095
		0.094
		0.093
		0.091
		0.087
		0.086
		0.083
		0.083
		0.082
		0.082
		0.076
		0.076
		0.072
		0.07
		0.069
		0.067
		0.064
		0.061
		0.06
		0.057
		0.056
		0.044
		0.043
		0.036
		0.033

## Sheet: Figure 4e
Figure 4e	mRNA expression of metabolic genes PPARGC1A and CPT1B between days 20 and 30 of culture for each condition
PPARGC1A
Days	Control										MM										EMM1										EMM2
20	1.08219	1.16502	0.837108	0.947508	1.17859	0.869576	0.658494	1.28595	1.05675	0.758494	1.08219	1.16502	0.837108	0.947508	1.17859	0.869576	0.658494	1.28595	1.05675	0.758494	1.08219	1.16502	0.837108	0.947508	1.17859	0.869576	0.658494	1.28595	1.05675	0.758494	1.08219	1.16502	0.837108	0.947508	1.17859	0.869576	0.658494	1.28595	1.05675	0.758494
21	0.930399	0.807018	1.13107	1.52005	1.38676	0.668494	0.749305	1.30575	1.05748	1.29575	1.32262	1.27867	1.06446	1.5402	1.06749	0.974839	1.06749	1.20584	0.593859	1.10486	1.1681	2.13555	1.70637	1.58749	1.30584	1.74947	2.57493	0.993758	1.10375		1.87236	2.09591	3.30182	2.04759	4.02875	3.72985	2.54735	1.72947	1.34739	2.63829
23	1.06034	0.741879	1.1278	1.05749	1.29575	0.739482	0.946384	1.10475	1.20575	0.547393	1.62138	1.86882	1.09455	1.56381	1.10857	1.20576	0.957859	1.0769	1.10476	0.658574	1.77684	1.95652	2.59886	3.03876	1.0474	1.7493	2.20576	0.882948	1.24739		1.86366	1.59385	2.19253	3.03759	4.02875	2.77454	3.10386	1.93957	2.94648	2.86576
25	1.02179	0.52727	1.16388	1.52557	0.574936	0.389477	0.493759	0.846385	1.04739	0.284739	0.937	2.92197	2.37531	1.05759	1.30588	1.6584	2.20576	2.84758	2.04786		0.82847	2.19634	2.09729	1.04749	1.10275	1.58504	0.826484	0.972947	1.19275		3.38389	2.62729	2.37898	1.93748	1.50576	2.85658	1.77595	2.29388	1.88305	2.02745
30	0.742	0.623	1.01827	1.46015	0.583957	0.726749	1.01748	1.10375	0.294739	0.402749	0.937121	1.44005	2.06926	1.05759	0.846585	1.10375	1.01048	1.20476	1.10375		0.9784	0.7085	0.4817	1.38574	0.936484	1.77384	0.584938	0.737293	0.493727		1.88234	1.82784	1.70595	1.96749	1.58605	0.936595	2.10386	1.58393	1.30285	1.83659
CPT1B
Days	Control										Mature										EMM1										EMM2
20	0.768	0.752	1.363	1.271	1.57395	0.49397	1.04658	0.957395	1.15038	0.848275	0.768	0.752	1.363	1.271	1.57395	0.49397	1.04658	0.957395	1.15038	0.848275	0.768	0.752	1.363	1.271	1.57395	0.49397	1.04658	0.957395	1.15038	0.848275	0.768	0.752	1.363	1.271	1.57395	0.49397	1.04658	0.957395	1.15038	0.848275
21	0.359	0.335	1.268	0.856384	0.557395	0.294748	1.04759	1.10275	0.839474	0.963847	0.474	0.357	0.871	0.589329	0.829047	0.829483	0.583958	1.20574	1.02849	1.02849	0.27152	0.40444	0.46872	0.485949	0.398205	1.10474	1.02849	0.829483	0.927483	0.573957	0.6064	0.629539	0.858369
23	0.562	0.565	1.515	1.29474	0.737483	0.563285	0.882947	0.573846	1.05759	0.563846	0.469	0.718	0.531965	1.07771	1.20573	0.528483	0.294739	0.736593	0.926493	1.02849	0.40636	0.56311	0.70504	0.582396	0.382954	0.628482	0.729473	0.728473	0.917389	0.546578	0.98107	0.672788	0.560601
25	1.0727	1.01115	1.27745	1.6378	1.10574	1.03658	0.784732	1.03849	1.20285	0.839284	0.704891	0.867466	0.791313	0.839458	1.25739	1.64859	0.205739	0.759305	0.917492	1.20487	0.29052	0.45411	0.43909	0.493046	0.528493	1.03749	1.10347	0.393759	0.57395	0.829473	1.08065	1.20217	1.30699
30	0.883929	0.644228	0.723392	0.846935	0.582949	0.394038	1.03859	1.20484	0.920382	0.409285	0.614517	0.754002	0.867043	0.47395	1.10376	1.49679	0.739947	0.826483	1.20474	0.467493	0.18395	0.12676	0.12307	0.527484	0.479573	0.926483	0.826483	1.02749	0.826483	0.472847	1.27116	1.41652	1.59379

## Sheet: Figure 4f
Figure 4f	Oxygen consumption rate measurements from Agilent Seahorse XFe96 metabolic stress test assay in all conditions
Time (minutes)	Control								MM								EMM1								EMM21
2.08999	79.2634	87.1745	117.354	57.4711	62.5788	90.7612	61.9505	91.1546	117.047	77.2225	137.547	80.9573	84.8951	87.4492	91.6472	86.6252	168.821	131.731	106.911	108.619	152.608	110.423	49.4672	40.0328	145.333	113.922	98.4453	96.0241	76.9451	58.3146	110.195	131.569
8.70034	75.5785	79.6015	110.388	52.1998	58.3852	55.1494	56.5738	87.2725	141.952	102.924	127.45	77.0314	79.0578	79.3236	84.7726	81.0777	159.809	84.1244	98.3721	101.161	141.346	148.746	41.7879	33.7161	138.881	85.3035	92.5334	89.1123	71.2414	48.7067	101.127	123.687
15.3059	73.5383	77.4194	106.743	50.7233	57.0431	55.5631	54.6686	50.9425	127.679	97.1523	130.417	71.4924	77.1716	76.9016	82.7972	79.0343	156.994	99.721	100.451	99.6656	128.973	150.475	40.378	33.6744	135.637	83.3501	90.4322	87.4628	69.824	47.3079	95.5972	121.938
21.9141	72.555	76.9181	108.743	50.2516	56.646	55.5541	53.9162	56.6514	85.8932	96.6534	132.064	73.5505	76.85	79.9911	82.5006	78.9137	151.503	86.6488	98.3796	99.6311	122.425	149.93	40.8443	33.9933	134.717	82.0448	90.3846	87.4454	69.7643	47.2121	95.7815	121.351
28.5207	72.1183	76.6994	133.919	50.2801	56.954	55.6144	53.785	65.6028	95.0726	94.8087	132.366	70.4767	76.9368	78.109	82.0551	78.9277	147.781	95.6091	97.3057	86.1978	128.851	152.28	41.3517	34.6841	135.299	82.2854	90.4341	87.7782	69.9607	47.3468	95.9877	121.507
35.1259	68.1467	76.3575	97.296	49.9205	56.7421	55.4597	53.4048	65.3302	94.9954	94.4971	124.68	71.1796	76.8359	74.3058	82.2525	78.6467	144.418	92.6481	96.8912	88.7697	130.047	153.346	41.9783	35.5893	134.169	81.3313	96.1631	88.0017	70.115	47.6558	95.9917	121.439
41.8433	74.5542	78.0866	99.1409	50.9493	57.4766	55.7567	53.9474	63.6192	96.4137	91.286	129.336	72.0099	78.1922	76.0546	84.75	78.9823	110.721	82.271	88.5488	77.1589	131.641	153.286	43.8134	38.4664	96.3832	82.6633	74.4569	89.2903	71.035	50.3537	97.8685	122.684
48.4452	73.5538	77.8484	97.8162	50.5664	57.7107	55.7094	53.3577	62.1354	95.9234	93.1051	133.701	72.2806	77.7576	71.5116	84.0474	77.9967	89.5807	85.2918	81.8421	62.2315	131.352	154.002	44.2494	38.8256	68.9164	81.9	68.56	89.3082	70.852	49.8179	97.7775	122.604
55.0498	73.0282	79.9306	94.39	50.8707	57.6729	55.6696	53.2213	61.7761	95.8279	142.656	133.86	71.5722	77.9425	75.0472	83.8786	77.4494	71.6095	83.6412	79.5435	49.4806	130.997	157.028	44.6007	39.0955	50.6875	81.7508	56.0302	89.8455	70.9545	49.8147	98.4261	122.693
61.6659	72.4903	80.6366	90.437	50.8779	57.6009	55.4424	53.1824	60.9615	95.6468	123.539	123.553	71.6854	77.9977	70.2462	83.8373	76.8882	64.2401	88.0258	80.4941	42.3851	132.075	156.934	45.2165	39.4851	38.5867	81.554	48.5756	90.3886	70.8606	49.9033	98.3129	122.899
68.2778	72.3853	80.7179	89.241	51.1598	57.8321	55.6056	53.4622	60.4869	95.6871	124.773	147.615	71.6085	78.2622	62.2163	83.7186	76.154	58.6863	88.1296	79.9891	37.9438	132.743	157.192	45.7413	39.768	30.5258	81.4179	43.8367	91.1195	70.8784	50.6583	98.551	123.347
74.8833	72.1033	81.8402	88.5471	51.0549	57.7818	55.5399	53.2118	47.979	95.3357	124.893	145.857	71.2347	77.9342	63.853	83.5476	76.8107	54.9673	87.1747	80.7018	35.2758	132.478	156.476	119.089	40.7767	24.0962	80.974	40.6524	91.2356	70.8432	51.0147	98.9315	124.821
81.4895	70.8428	82.9478	87.3499	50.8541	57.9994	55.2308	53.2968	52.0848	95.2667	124.198	145.939	74.0293	78.1423	64.0422	83.8326	77.3901	52.9463	87.7863	84.3837	33.8903	134.124	157.231	111.255	41.3211	19.7194	80.99	38.6328	91.9359	70.9955	50.934	99.1226	125.076
88.1027	69.0703	71.6531	85.2923	50.883	58.1379	55.3894	53.2453	51.7773	95.3606	123.669	142.584	71.4936	78.2105	64.1479	83.7005	76.2106	51.7201	92.5645	88.3439	32.8635	132.314	157.152	107.966	42.1871	16.9728	81.2962	37.3772	92.6192	71.2869	51.5763	99.5887	123.798
94.7148	74.6334	130.904	90.5029	51.3841	58.67	55.6596	53.3457	47.8165	95.3311	77.63	123.087	72.6448	78.411	64.1749	83.4142	108.865	51.3174	93.2535	91.0446	32.4851	133.756	157.483	106.854	42.7047	14.955	81.1019	36.7505	93.0294	71.3266	51.6956	99.9116	123.598
101.331	118.918	119.65	90.2878	51.9346	58.4833	55.6534	53.1889	54.1703	95.2663	82.7034	124.197	76.0737	78.23	64.1249	83.4728	63.1502	51.0716	93.3896	91.4663	32.3519	134.524	157.534	106.153	43.0675	9.97585	80.8398	36.2669	93.2277	71.2345	52.1094	100.26	123.483
108.054	138.715	150.897	115.16	79.3062	87.6363	88.6375	87.5858	95.8511	131.81	133.545	158.059	118.757	111.111	92.6323	116.862	97.3244	192.887	116.889	148.845	149.143	191.583	167.827	108.634	170.804	180.259	108.875	147.292	129.576	102.543	106.457	142.226	175.541
114.671	130.544	146.141	123.884	82.7559	90.8305	92.5339	90.9774	100.384	134.065	126.753	154.226	123.327	111.934	94.3876	116.482	104.049	179.476	117.099	142.638	144.068	179.422	163.804	104.313	156.998	163.102	109.31	140.114	127.916	102.615	104.193	139.836	170.601
121.299	123.636	146.273	105.727	83.2709	91.6517	93.054	91.5112	101.095	135.316	119.134	154.915	128.731	112.511	95.0296	116.68	104.021	177.882	117.077	142.121	143.864	184.111	163.315	103.07	153.762	159.783	109.54	139.279	127.859	103.148	104.07	139.652	168.239
127.921	124.843	147.226	112.7	84.0175	92.8008	93.8788	92.2428	101.199	136.615	109.566	156.162	123.715	113.258	95.7553	117.429	103.911	179.288	117.721	142.858	144.377	184.467	163.601	103.557	154.14	159.135	110.346	140.404	128.616	104.109	105.038	140.364	168.104
134.55	118.422	147.811	114.467	84.0302	93.4091	94.2132	92.4851	101.307	137.303	158.769	156.564	130.123	113.686	96.2661	117.816	104.832	180.402	117.865	143.277	141.822	185.012	163.597	103.775	154.11	160.409	110.498	141.266	128.829	104.299	105.376	140.603	168.777
141.18	124.112	148.697	113.872	84.2078	93.9801	94.5623	92.7242	100.837	137.829	150.782	157.113	124.462	114.085	96.6156	118.111	104.364	181.721	117.963	143.63	142.52	185.65	164.392	103.577	154.524	159.927	111.003	142.101	129.215	104.81	106.004	140.974	169.273
147.8	156.979	148.817	112.748	84.0804	94.4334	94.6204	92.8282	101.546	138.126	149.897	157.29	130.6	114.398	96.8525	118.384	103.78	181.902	119.086	144.034	142.9	186.162	162.293	104.423	155.232	161.594	111.3	142.711	129.384	105.063	106.331	141.268	169.529
154.421	153.388	149.849	113.751	84.179	94.8012	94.891	92.9346	101.462	137.822	151.152	157.568	124.953	114.755	97.2613	118.736	103.539	182.789	119.569	144.534	143.413	186.647	164.803	103.702	155.581	162.743	111.641	143.394	129.768	104.431	106.705	141.728	169.751
161.048	151.125	150.319	113.362	83.7804	94.8251	94.7887	92.9414	102.034	137.27	154.918	157.028	124.145	114.842	97.432	118.704	103.79	183.632	120.334	144.572	143.12	186.785	165.947	103.864	156.054	163.647	111.567	143.654	129.829	105.198	106.746	141.882	169.862
167.667	143.407	150.414	113.15	83.7068	94.8865	94.7504	92.8058	101.933	137.395	157.833	157.404	130.486	114.909	97.4616	118.824	100.776	184.122	119.785	144.696	143.022	186.92	167.025	103.878	156.303	164.461	111.607	144.074	129.902	106.501	106.795	142.065	169.956
174.4	144.518	42.8378	43.5018	84.0159	56.2452	50.0279	43.7227	102.801	138.324	75.283	88.391	125.221	68.0497	63.0542	119.381	60.2548	73.4584	77.5398	61.3334	61.9828	68.8361	62.2411	104.836	157.476	42.5884	73.1729	58.7574	59.3478	56.878	13.8946	62.9925	79.234
181.023	163.215	26.2835	23.5091	83.5811	31.3816	26.4389	21.1797	102.446	137.988	31.0612	56.5893	130.26	33.7856	30.7044	119.2	26.8224	44.3106	44.1519	34.268	33.9705	42.396	41.7581	105.858	157.486	1.22911	36.4343	34.7	33.3554	27.0953	-21.4064	34.4896	48.8375
187.644	137.514	23.9432	18.1749	83.3905	21.717	19.0198	14.6485	101.892	137.922	24.4915	42.8067	125.106	24.5793	20.449	119.077	17.7125	37.9291	33.526	27.072	27.5068	38.0696	33.713	103.86	157.862	-5.69255	27.3577	29.6911	26.4756	21.0855	-27.1814	29.1071	44.4517
194.264	116.612	21.9851	15.6225	83.4164	17.9704	16.1212	11.8181	101.421	137.833	22.3956	34.5283	125.193	21.065	16.455	119.064	14.7269	34.1946	28.7052	23.7459	23.9261	34.7094	28.608	104.484	158.267	-10.5658	23.7623	26.9545	23.2225	18.2367	-30.6362	26.0375	41.5677
200.883	161.336	20.3579	13.9813	83.6129	15.9971	14.6757	10.2468	102.264	138.025	20.8918	30.2219	130.566	19.0651	14.7124	119.201	13.3726	31.2321	26.402	21.6444	21.4392	32.2773	26.0311	103.812	158.733	-14.5217	21.7667	24.698	20.8434	16.648	-33.0881	23.8052	39.3412
207.515	155.851	18.8316	12.3428	83.3602	14.3493	13.3436	9.16925	101.297	138.135	19.1374	27.1265	124.98	17.2815	13.0143	119.159	11.5081	30.4921	24.3701	19.6256	19.4129	29.6291	23.8256	103.924	158.532	-18.0589	19.3122	22.8119	18.9399	14.8456	-20	21.8038	37.166
214.142	157.832	17.517	11.0788	83.3177	13.1324	12.3222	8.07815	100.733	137.762	17.788	24.8846	125.046	15.5373	11.6288	119.122	10.1595	26.7832	22.6958	17.9631	17.6637	27.7351	21.9042	103.518	158.063	-20	17.8321	21.2477	17.1463	12.426	-20	20.2602	35.4037
220.766	156.804	16.5159	9.97856	83.2276	11.8425	11.4051	7.33263	100.307	137.75	16.6096	23.2152	125.451	14.5337	10.7575	119.231	9.35192	25.8906	21.4067	16.6073	16.1751	26.1146	20.4742	103.502	157.791	-20	16.3233	19.9277	15.8188	11.501	-20	18.8744	34.0086
227.393	156.912	15.6707	9.23019	83.1418	11.2195	10.8106	6.72364	100.22	137.412	15.8106	21.7488	129.982	13.4981	9.89539	119.133	8.67456	26.0585	20.4338	15.5728	15.0744	24.8492	19.221	103.448	157.479	-20	15.2353	18.9066	14.7677	7.84972	-20	17.8869	32.888
234.019	156.554	14.5709	8.124	82.7837	10.2574	9.89203	5.84559	99.4696	137.142	14.6181	20.2269	124.983	12.3456	8.86882	119.029	7.56613	24.4384	19.3958	14.4614	14.0438	23.5477	18.0513	103.084	157.114	-20	14.3988	17.8008	13.6584	7.1234	-20	16.7303	31.7773

## Sheet: Figure 4g
Figure 4g	Quantification of basal respiration from oxygen consumption rate assay
	Control	MM	EMM1	EMM2/1
org1	20.49	35.93	47.31	161.49
org2	54.37	79.88	73.25	66.93
org3	42.94	63.73	82.43	78.36
org4	14.9	20.46	74.73	74.34
org5	38.77	64.49	51.04	130.35
org6	16.03	65.44	31.03	88.74
org7	41.59	42.84	31.63	79.26
org8	23.04	17.48	81.42	89.66

[truncated: 48 more sheets: Figure 4h , Figure 4i, Figure 5a, Figure 5b, Figure 5c, Figure 5e, Figure 5f, Figure 5h, Figure 5j, Figure 6b, Figure 6c, Figure 6e, Figure 6g, Figure 7b, Figure 7c, Figure 7g, Figure 7j, Figure 7k, Figure 8b, Figure 8c …]
